# Supplementary material for: Environmental and Occupational Short-Term Exposure to Airborne Particles and FEV1 and FVC in Healthy Adults: A Systematic Review and Meta-Analysis
Source: Int J Environ Res Public Health. 2021 Oct 9;18(20):10571. doi: 10.3390/ijerph182010571 (PMC8536058; doi:10.3390/ijerph182010571)
Supplement: Supplementary file 1 [file ijerph-18-10571-s001.zip]

Archive with 1 entries (1 files):
- ijerph-1367551-supplementary.pdf
